# Supplementary material for: A novel necroptosis related gene signature and regulatory network for overall survival prediction in lung adenocarcinoma
Source: Sci Rep. 2023 Sep 15;13:15345. doi: 10.1038/s41598-023-41998-2 (PMC10504370; doi:10.1038/s41598-023-41998-2)
Supplement: Supplementary file 8 — Supplementary Table S1. [file 41598_2023_41998_MOESM8_ESM.xlsx]

## Sheet: 161 necroptosis-related genes
Table S1:161 necroptosis-related genes
necroptosis-related genes	Name
AIFM1	apoptosis inducing factor mitochondria associated 1
ALOX15	arachidonate 15-lipoxygenase
BAX	BCL2 associated X, apoptosis regulator
BCL2	BCL2 apoptosis regulator
BID	BH3 interacting domain death agonist
BIRC2	baculoviral IAP repeat containing 2
BIRC3	baculoviral IAP repeat containing 3
CAMK2A	calcium/calmodulin dependent protein kinase II alpha
CAMK2B	calcium/calmodulin dependent protein kinase II beta
CAMK2D	calcium/calmodulin dependent protein kinase II delta
CAMK2G	calcium/calmodulin dependent protein kinase II gamma
CAPN1	calpain 1
CAPN2	calpain 2
CASP1	caspase 1
CASP8	caspase 8
CFLAR	CASP8 and FADD like apoptosis regulator
CHMP1A	charged multivesicular body protein 1A
CHMP1B	charged multivesicular body protein 1B
CHMP2A	charged multivesicular body protein 2A
CHMP2B	charged multivesicular body protein 2B
CHMP3	charged multivesicular body protein 3
CHMP4A	charged multivesicular body protein 4A
CHMP4B	charged multivesicular body protein 4B
CHMP4C	charged multivesicular body protein 4C
CHMP5	charged multivesicular body protein 5
CHMP6	charged multivesicular body protein 6
CHMP7	charged multivesicular body protein 7
CYBB	cytochrome b-245 beta chain
CYLD	CYLD lysine 63 deubiquitinase
DNM1L	dynamin 1 like
EIF2AK2	eukaryotic translation initiation factor 2 alpha kinase 2
FADD	Fas associated via death domain
FAF1	Fas associated factor 1
FAS	Fas cell surface death receptor
FASLG	Fas ligand
FTH1	ferritin heavy chain 1
FTL	ferritin light chain
GLUD1	glutamate dehydrogenase 1
GLUD2	glutamate dehydrogenase 2
GLUL	glutamate-ammonia ligase
H2AB1	H2A.B variant histone 1
H2AB2	H2A.B variant histone 2
H2AB3	H2A.B variant histone 3
H2AC1	H2A clustered histone 1
H2AC11	H2A clustered histone 11
H2AC12	H2A clustered histone 12
H2AC13	H2A clustered histone 13
H2AC14	H2A clustered histone 14
H2AC15	H2A clustered histone 15
H2AC16	H2A clustered histone 16
H2AC17	H2A clustered histone 17
H2AC18	H2A clustered histone 18
H2AC19	H2A clustered histone 19
H2AC20	H2A clustered histone 20
H2AC21	H2A clustered histone 21
H2AC4	H2A clustered histone 4
H2AC6	H2A clustered histone 6
H2AC7	H2A clustered histone 7
H2AC8	H2A clustered histone 8
H2AJ	H2A.J histone
H2AW	H2A.W histone
H2AX	H2A.X variant histone
H2AZ1	H2A.Z variant histone 1
H2AZ2	H2A.Z variant histone 2
HMGB1	high mobility group box 1
HSP90AA1	heat shock protein 90 alpha family class A member 1
HSP90AB1	heat shock protein 90 alpha family class B member 1
IFNA1	interferon alpha 1
IFNA10	interferon alpha 10
IFNA13	interferon alpha 13
IFNA14	interferon alpha 14
IFNA16	interferon alpha 16
IFNA17	interferon alpha 17
IFNA2	interferon alpha 2
IFNA21	interferon alpha 21
IFNA4	interferon alpha 4
IFNA5	interferon alpha 5
IFNA6	interferon alpha 6
IFNA7	interferon alpha 7
IFNA8	interferon alpha 8
IFNAR1	interferon alpha and beta receptor subunit 1
IFNAR2	interferon alpha and beta receptor subunit 2
IFNB1	interferon beta 1
IFNG	interferon gamma
IFNGR1	interferon gamma receptor 1
IFNGR2	interferon gamma receptor 2
IL1A	interleukin 1 alpha
IL1B	interleukin 1 beta
IL33	interleukin 33
IRF9	interferon regulatory factor 9
JAK1	Janus kinase 1
JAK2	Janus kinase 2
JAK3	Janus kinase 3
JMJD7-PLA2G4B	Phospholipase A2
MACROH2A1	macroH2A.1 histone
MACROH2A2	macroH2A.2 histone
MAPK10	mitogen-activated protein kinase 10
MAPK8	mitogen-activated protein kinase 8
MAPK9	mitogen-activated protein kinase 9
MLKL	mixed lineage kinase domain like pseudokinase
NLRP3	NLR family pyrin domain containing 3
PARP1	poly(ADP-ribose) polymerase 1
PGAM5	PGAM family member 5, mitochondrial serine/threonine protein phosphatase
PLA2G4A	phospholipase A2 group IVA
PLA2G4B	phospholipase A2 group IVB
PLA2G4C	phospholipase A2 group IVC
PLA2G4D	phospholipase A2 group IVD
PLA2G4E	phospholipase A2 group IVE
PLA2G4F	phospholipase A2 group IVF
PPIA	peptidylprolyl isomerase A
PPID	peptidylprolyl isomerase D
PYCARD	PYD and CARD domain containing
PYGB	glycogen phosphorylase B
PYGL	glycogen phosphorylase L
PYGM	glycogen phosphorylase, muscle associated
RBCK1	RANBP2-type and C3HC4-type zinc finger containing 1
RIPK1	receptor interacting serine/threonine kinase 1
RIPK3	receptor interacting serine/threonine kinase 3
RNF103-CHMP3	RNF103-CHMP3 readthrough
RNF31	ring finger protein 31
SHARPIN	SHANK associated RH domain interactor
SLC25A31	solute carrier family 25 member 31
SLC25A4	solute carrier family 25 member 4
SLC25A5	solute carrier family 25 member 5
SLC25A6	solute carrier family 25 member 6
SMPD1	sphingomyelin phosphodiesterase 1
SPATA2	spermatogenesis associated 2
SPATA2L	spermatogenesis associated 2 like
SQSTM1	sequestosome 1
STAT1	signal transducer and activator of transcription 1
STAT2	signal transducer and activator of transcription 2
STAT3	signal transducer and activator of transcription 3
STAT4	signal transducer and activator of transcription 4
STAT5A	signal transducer and activator of transcription 5A
STAT5B	signal transducer and activator of transcription 5B
STAT6	signal transducer and activator of transcription 6
TICAM1	toll like receptor adaptor molecule 1
TICAM2	toll like receptor adaptor molecule 2
TLR3	toll like receptor 3
TLR4	toll like receptor 4
TNF	tumor necrosis factor
TNFAIP3	TNF alpha induced protein 3
TNFRSF10A	TNF receptor superfamily member 10a
TNFRSF10B	TNF receptor superfamily member 10b
TNFRSF1A	TNF receptor superfamily member 1A
TNFSF10	TNF superfamily member 10
TRADD	TNFRSF1A associated via death domain
TRAF2	TNF receptor associated factor 2
TRAF5	TNF receptor associated factor 5
TRPM7	transient receptor potential cation channel subfamily M member 7
TYK2	tyrosine kinase 2
USP21	ubiquitin specific peptidase 21
VDAC1	voltage dependent anion channel 1
VDAC2	voltage dependent anion channel 2
VDAC3	voltage dependent anion channel 3
VPS4A	vacuolar protein sorting 4 homolog A
VPS4B	vacuolar protein sorting 4 homolog B
XIAP	X-linked inhibitor of apoptosis
ZBP1	Z-DNA binding protein 1
SIRT3	sirtuin 3
SIRT6	sirtuin 6
